# Supplementary material for: Factors Predicting Guselkumab Treatment Response in Patients with Moderate-to-Severe Plaque Psoriasis: A Post Hoc Analysis of Korean Real-World Data
Source: J Clin Med. 2026 Jan 15;15(2):704. doi: 10.3390/jcm15020704 (PMC12841860; doi:10.3390/jcm15020704)
Supplement: Supplementary file 1 [file jcm-15-00704-s001.zip]

Archive with 1 entries (1 files):
- jcm-4024552-supplementary.pdf
